# Supplementary material for: Heat and Cold-Stressed Individuals of Pistacia lentiscus (Mastic Tree) Do Modify Their Secreting Profile
Source: Plants (Basel). 2022 Nov 29;11(23):3290. doi: 10.3390/plants11233290 (PMC9736404; doi:10.3390/plants11233290)
Supplement: Supplementary file 1 [file plants-11-03290-s001.zip]

Archive with 1 entries (1 files):
- plants-2038564-supplementary.pdf
